# Supplementary material for: Evaluating the research capacity and culture amongst staff at a tertiary level teaching hospital in Rwanda
Source: PLoS One. 2024 Dec 5;19(12):e0314866. doi: 10.1371/journal.pone.0314866 (PMC11620370; doi:10.1371/journal.pone.0314866)
Supplement: S2 File — (XLSX) [file pone.0314866.s002.xlsx]

## Sheet: Form Responses 1
UID	Org [i) has adequate resources to support staff research training]	Org [ii) has funds, equipment or admin to support research activities]	Org [iii) has a plan or policy for research development]	Org [iv) has senior managers that support research]	Org [v) ensures staff career pathways are available in research]	Org [vi) ensures organisation planning is guided by evidence]	Org [vii) has consumers (end users) involved in research]	Org [viii) accesses external funding for research]	Org [ix) promotes clinical practice based on evidence]	Org [x) encourages research activities relevant to practice]	Org [xi) has software programs for analysing research data]	Org [xii) has mechanisms to monitor research quality]	Org [xiii) has identified experts accessible for research advice]	Org [xiv) supports a multi-disciplinary approach to research]	Org [xv) has regular forums/bulletins to present research findings]	Org [xvi) engages external partners (eg universities) in research]	Org [xvii) supports applications for research scholarships/ degrees]	Org [xviii) supports the peer-reviewed publication of research]	Team [i) has adequate resources to support staff research training]	Team [ii) has funds, equipment or admin to support research activities]	Team [iii) does team level planning for research development]	Team [iv) ensures staff involvement in developing that plan]	Team [v) has team leaders that support research]	Team [vi) provides opportunities to get involved in research]	Team [vii) does planning that is guided by evidence]	Team [viii) has consumer involvement in research activities/planning]	Team [ix) has applied for external funding for research]	Team [x) conducts research activities relevant to practice]	Team [xi) supports applications for research scholarships/ degrees]	Team [xii) has mechanisms to monitor research quality]	Team [xiii) has identified experts accessible for research advice]	Team [xiv) disseminates research results at research forums/seminars]	Team [xv) supports a multi-disciplinary approach to research]	Team [xvi) has incentives & support for mentoring activities]	Team [xvii) has external partners (eg universities) engaged in research]	Team [xviii) supports peer-reviewed publication of research]	Team [xix) has software available to support research activities]	[i) Finding relevant literature]	[iii) Critically reviewing the literature]	[iii) Using a computer referencing system (eg Endnote)]	[iv) Writing a research protocol]	[v) Securing research funding]	[vi) Submitting an ethics application]	[vii) Designing questionnaires]	[viii) Collecting data (e.g. surveys, interviews)]	[ix) Using computer data management systems]	[x) Analysing qualitative research data]	[xi) Analysing quantitative research data]	[xii) Writing a research report]
RCC075	4	4	4	4	4	4	4	4	4	4	4	4	4	4	4	4	4	4	4	4	4	4	4	4	4	4	4	4	4	4	4	4	4	4	4	4	4	4	4	4	4	4	4	4	4	4	4	4	4
RCC038	5							5	5							5				4				5		4			5						4	5	5	4	4	5	4	5	5	5	5	5	5	5	4
RCC091	5	5	5	5	5	5	5	5	5	5	5	5	5	5	5	5	5	5	5	5	5	5	5	5	5	5	5	5	5	5	5	5	5	5	5	5	5	5	5	5	5	5	5	5	5	5	5	5	5
RCC131	5	5	5						5					1	1		5		3
RCC140	1	1	2	1	2	1	2	1	2	2	2	2	2	2	1	1	1	1	1	1	2	1	2	1	1	2	1	2	1	2	2	2	2	1	1	2	1	1	1	2	2	1	1	2	1	1	1	1	1
RCC103	2	2	2	4	3	3	2	3	3	2	2	2	2	2	2	4	3	3	2	2	3	2	4	4	3	2	2	2	3	2	2	3	3	2	3	2	2	2	2	1	2	1	2	2	2	1	3	3	2
RCC073		2	2	2	2	2	1	2	2	2	1	1	1	1	1	1	2		1	1	1	1	1	1	1	1	1	1	1	1	1	1	1	1	1	1	1	1	1	1	1	1	1	1	1	1	2	2	1
RCC122	1	2	3	3	1		1	5	1		1	1	2	1	1	2	3	2	1	1	1	1	1	1	1	1	1	1	1	1	1	1	1	1	1	1	1	4	3	5	3	2		5	5	3	4	4	4
RCC089	3	3	5	5	4	3	3		5	5			5	5		5			2		2	2	2	2	2	2		2		2	3	3	3	3	3	3		4	4	5	5	3	4	5	5	4	4	4	4
RCC058	4	3	3	3	2	3	3	3	4	3	3	3	3	3	3	3	3	3	3	3	3	3	3	3	3	3	3	3	3	3	3	2	3	3	3	2	3	3	3	3	3	3	3	3	3	3	3	3	3
RCC111	3	2	3	3	2	3	3	3	4	3	3	3	4	3	3	4	4	3	3	3	3	3	4	3	3	3	3	3	4	3	3	3	3	3	3	3	3	4	4	4	4	3	4	4	4	4	4	4	3
RCC088	4	4	4	4	4	4	4	5	4	4	5	5	5	4	5				4	4	4	4	4		4			4		4			3	5				4	4	4	4	4	4	4	4	4	4	4	4
RCC020	1	2			1		1			2			1	2	1	2	1	1	1	1	1	1	3	1	3	3	1	1	1	1	1	1	1	1	1	1	1	5	5	5	4	3	5	4	5	5	4	4	5
RCC031	1	1	2	1	1	1	1	2	2	2	1	1	1	2	1	2	2	1	1	1	1	1	1	1	1	1	1	1	1	1	1	1	1	1	2	1	1	2	2	2	2	2	2	2	1	1	1	1	3
RCC065	5		5	5		4	5		4					4	2	3	2	2	5	4			5	3							5							4	3		3		5	5	5	5
RCC028	4	2	2	1	1	4	2		5	3		1		3			5		2	3	2	2	4	2	1	1		2	3	2	1		3	3	2	2		1	1	1	2	1	2	3	1	1	1	1	2
RCC053	5	5	5	5	5	5			5	5			5	5	5	5	5	5	5	5	5	5	5	5	5	5	5	5	5	5	5		5		5	5		5	5	5	3	3	5	5	5	5	5	5	3
RCC026	4	4	4	3	2	2	3	3	4	5	3	4	3	4	3	3	4	3	3	3	3	4	4	3	4	4	3	4	3	4	3	4	3	3	3	3	3	4	4	4	4	4	4	4	4	3	3	4	4
RCC052	4	4	4	4	4	4	4	4	4	4	4	4	5	5	4	5	4	5	5	5	5	5	5	5	5	5	5	5	5	5	5	5	5	5	5	5	5	5	5	5	5	5	5	5	5	5	5	5	5
RCC049	2	2	2	2	1	2	3	2	3	3	1	2	2	2	1	1	1	2	2	2	2	2	2	2	2	2	2	2	1	1	2	1	2	1	1	1	1	3	2	2	2	2	2	2	2	2	1	2	2
RCC062	2	3	5	1		3	1	1	3	3	1	2	3	3	3	2	1	1	3	2	3	2	2	1	3	1	2	5	3	3	3			5				5	5		2	1	1	5	5	5	4	3	4
RCC018	5		5	5	5	5	5		5	5	5	5		5	5	5			5		5	5	5	5	5	5		5	5	5	5	5	5	5	5	5	5	5	5	5	5	5	5	5	5	5	5	5	5
RCC040	1	2	2	1	2	1	1	1	2	2	1	1	1	1	1	1	1	1	1	1	1	1	1	1	1	2	1	2	1	1	1	1	1	1	1	1	1	1	1	1	1	1	1	1	1	1	1	1	1
RCC004	2	2	2	5	2								4						2	2	2	2	2	2	2		1	1										4	4	4		1	1	2	2	4	4	2	4
RCC045	1			2	1				3	1	1		1	3	1		1		1	1		1		1		3		1					2	1			1	3	2	5	5	1	1	4	4	1	1	1	3
RCC027	1	2	2	2	1	2	1	2	3	2	1	1	1	1	1	1	1	2	1	1	1	1	1	2	4	2	5	4	4	4	2	1	3	4	5	1	1	4	4	4	5	4	5	5	5	4	3	4	4
RCC015	3	3	3	4	3	3	3	2	4	3	2	2	3	3	2	2	2	2	2	3	3	3	4	4	4	4	2	2	2	2	2	2	2	2	2	2	2	3	3	3	3	3	3	3	3	3	3	3	3
RCC135	4	4	4	4	5	5	5	5	5	5	5	5	5	5	5	5	5	5	3	3	3	4	4	4	4	3	3	1	1	1	1	1	1	1	1	1	1	3	3	5	5	5	5		5	5	5	5	5
RCC048	3	2	5	5	4	4	5	4	3	2	3	2	3	1	2	2	1	2	2	3	1	3	3	3	2	2	1	2	1	2	3	2	1	2	1	2	1	4	4	4	2	3	3	3	4		4	4	3
RCC056	3	4	2	5	1	4	3	3	4	4	5	4	3	3	2	3	1	2	3	4	3	3	4	2	3	3	4	4	1	4	3	2	4	3	4	4	5	4	4	5	5	4	3	5	5	2	4	5	5
RCC132	3	4	5	5	3	4	3		5	4	3	4	2	3			2	4	4	5	5	4	5	5	5	4		5	4	5	5	3	5	5	3	4	4	5	5	5	4	4	5	5	5	5	3	5	4
RCC009	1	1	3	3	2	2	1	5	3	3	1	1	1	1	1	5	1	5	1	1	1	1	1	2	1	1	2	3	1	1	1	1	1	1	4	1	1	1	1	1	1	1	1	1	1	1	1	1	1
RCC002	4			5	1				4		1	1	1	1	1	5			1	1	1	1	1	1	1	1	1	1	1	1	1	1	1	1	1	1	1			5	4	1	1	5	5	5	5	4	3
RCC119	1	3	1	4	1	1				1	1	4	1	1		4	1		1	1	5	1	5	1		1			1	5	1	1	1					3	4	5	2	2	2	4	4	4	3	4	2
RCC150	4	5	5	5	5	5	5	4	4	5	5	5	5	5	4	5	5	5	4	4	5	4	5	5	5	5	5	4	4	5	5	4	5	5	5	5	5	5	5	5	5	5	5	4	5	4	4	4	4
RCC143	5	5	5	4	5	5	5	5	5	5	5	4	4	5	5	5	5	5	4	5	5	5	5	4	5	5		4	5	5	5	5	5	5	5	5		3	3	3	4	4	4	4	4	4	3	4	4
RCC109		4	4				1	1	1	1	1	1	1	1	1		1	1	1	1	1	1	1	1	1	1	1	1	1	1	1	1	1	1	1	1	1	1	1	1	1	1	1	1	1	1	1	1	1
RCC076	4	4	5	5		4	5		5	5			5	5			5		4	5	3	3	4	5	4	5		4			4		5		4			5	4	3	4	1	3	1	4	4	3	2	3
RCC101	1	1	1	2	1	1	1	1	2	2	1	2	2	2	1	1	2	2	1	1	2	1	2	2	2	1	1	2	1	1	1	2	2	1	1	1	1	2	2	1	2	1	2	2	2	2	1	2	2
RCC001	3	2	3	4	2	2	3	2	5		2						3			3		3	3	3	3			5	3			2						3	4	1	3	1	4	4	4	4	3	3	5
RCC007	3	3	2	2	1	3	3	1	4	4	1	1	2	5	2	2	1	5	2	2	3	3	3	1	5	3	1	2	1	1	2	1	2	1	1	2	1	4	3	3	2	1	2		5	5	5		5
RCC005	1	1	4	2	1	4	2	2	2	2	2	4	3	3	3	3	3	4	2	2	2	1	1	1	2	2	2	2	2	4	2	3	3	2	2	2	2	5	5	2	3	5	5	5	5	4	4	4	4
RCC090	3	4	4	4	3	4	3	3	4	4		2	2	2	2		2	2	2	4	4	4	4	4	5	3	2		3	4	3	2	2	4	2	4		4	2	4	3	5	5	4	3	3	4	4	4
RCC104	3	2	3	3	3	3	3	2	4	4	3	2	3	3	2	2	1	1	2	2	2	2	2	2	2	2	2	2	2	2	2	2	2	2	2	2	2	4	4	3	4	3	3	4	4	3	4	4	4
RCC033	5	5	5	2	2	3	1	5	3	2		2		3	1				5	1	1	1	1	1	2	3	1	3	1	1	1	1	1	1	1	1		5	4	5	5	4	4	5	5	4	4	4	5
RCC096	4	4	5		3	2	4	4	5	3			4	3	2	3	1	4	2	2	5	1	1	1	2	2	1	1	1	1	1	1	1	3		3	1	3	3	3	3	3	5	2	2	3	2	2	3
RCC064	4	4	3	3	3	3	3	3	4	4	4	3	3	3	3	4	3	3	3	3	3	3	4	3	3	3	3	4	3	3	3	3	3	3	4	3	4	3	3	4	3	2	3	3	3	3	3	3	4
RCC116	2	2	2			2	1	1		2	1	1	2	2	1	2	1	1	1	1	2	2	2	1	3	1	1	3	4	1	1	2	2	1	1	1	1	2	3	3	2	1	1	1	1	1	4	4	2
RCC034	5	5	5	5	5	5	5	5	5	5	5	5	5	5	4	5	3	5	5	5	5	5	5	5	5			5		5	5	5	5	5	5	5	5	5	5	5	5	4	5	5	5	5	5	5	5
RCC134																																						5	5	5	4	5	4	5	5	4	4	4	5
RCC069	2	2	2	2	2	1	2	1	2	2	2	1	1	1	1	2	1	2	2	3	2	3	2	3	2	2	2	3	2	2	3	2	1	2	2	3	2	1	2	2	3	2	3	3	3	2	2	3	2
RCC113	3	2	2	2	2	3	2	1	3	3	2	2	2	2	1	1	1	1	3	2	2	2	2	3	2	2	2	2	2	2	2	2	2	2	1	1	2	2	2	3	2	1	1	1	3	2	1	1	1
RCC021	1	1	2	2	1	1	2	2	3	2	1	1	1	1	1	2	1	1	1	1	2	2	2	2	2	2	2	2	2	2	2	2	2	2	2	2	2	2	2	5	5	1	1	3	5	5	5	5	5
RCC060	3	3	3	5	3	4	2		4	4	2		5	4	2		5	4	3		2	2	4	4	5	3		3	5	3	4	3	3	4		3	3	3	4	4	2	2	3	3	3	4	3	3	4
RCC110	5	4	5	5	3	3	5	4	4	5	4	4	5	4	3	3	5	4	4	1	3	5	5	3	3	3	5	4	4	3	3	3	3	3	3	3	3	4	4	4	3	2	4	4	4	2	2	3	2
RCC147		4	5	5				3	5	3			4	3			5		2	1	1	1		3	4							1	1	1	1	1	1	5	2	5	3	2	2	3	4	2	2	2	2
RCC011	1	2	1	1	1	1	1	1	2	2	1	1	1	1	1	1	1	1		1	3			2			1	1	3		1	1	1	1	1	1	1	2	4	2	2	1	2	2	1	1	2	2	1
RCC114			5	4		4	4		5	4				4	1						3	3	3	4	3	3	1	2	1	3	2	2	3	2	1	1		4	5	2	3	1	3	4	5	1	4	3	4
RCC013	4	2	3	2	1	2	3	2	3	3	1	1	2	2	1	2	2	1	2	2	3	2	2	4	3	3	5	3	3	3	4	2	2	3	3	2	1	4	3	2	3	2	3	3	5	3	3	4	3
RCC041	5	5	5						5			5				5	5		5					3		3			3						5		5	5	5	3					5	1	1	1
RCC121	2	1	5	4	5	5	3		5	4	4	4	4	4	4	5	4		2	2	2	2	3	3	2	5	5	1	1	1	1	1	1	1	2	5	5	3	2	2	2	2	2	2	4	2	1	2	3
RCC087		3	5	3	4	5	5	4	4	4	4	5	4	5	4	3	2	4			4	4	4	2	3	3	2	3	3	3	3	3	3	2	4	4	4	4	4	5	4	4	5	5	5	5	5	5	5
RCC039	5	5	5	5	5	5	5		5	5			5	5			5		4	4	4	4	4	4	4	4	3	4	2	3	3	3	3	3	3	3		3	3	5	4	4	2	5	4	4	3	3	4
RCC023	1	1	1	2	1	2	2	1	2	2	1	1	1	1	1	1	1	1	1	1	1	5	4	4		1	1	5	1	1	1	1	1	1	1	1	1	3	3								1		5
RCC083	2	2	2	2	2	2	2	2	2	2	2	2	1	1	1	1	1	1	2	2	3	2	2	3	2	2	3	3	2	2	2	2	2	2	2	2	2	4	3	4	4	2	4	4	4	3	3	4	4
RCC010	3	4	3	2	2	2	2	5	4	4	2	2	2	3	3	2	3	3	2	1	2	3	3	3	5	4	1	4	1	1	1	1	1	2	1	2	1	3	2	3	1	3	3	3	3	3	4	3	2
RCC123	1	1	1	4	1	3	2	1		2	1	1	2	2	1	2	1	2	2	2	2	1	1	2	1	1	2	2	1	1	3	1	2	1	3	1	1	4	3	5	3	1	2	5	5	4	5	5	4
RCC050	2	5	4	3	3	3	2	5	4	4	2	2	2	3	2	2	2	2	2	4	3	2	3	3	3	2	3	2	2	2	2	2	2	2	2	2	2	2	4	5	5	4	5	5	5	3	3	3	5
RCC106	4	4	5	3	4	4	3	3	4	4	4			4			2	3	3	3	3	3	3	3	3	3		4	2				4				4	4	4	4	4	3	3	4	5	4	4	4	4
RCC044	4	4	5	5	3				3	3		4		5	2	4		4	3	2	2	4	5	5		4		4		3		1	2	3	1	2	1	4		5	1	4	3	4	5	3	3	3	4
RCC146	3		4	3	2	2	3		3	3	1	4	2	3	2	1	4	3	3	1	2	3	3	2	4	3	2	2	4	3	1	3	4	1	4	4	1	3	3	1	2	1	1	1	3	2	1	1	2
RCC129	2	2	1	3	2	3	2	2	4	2			3	2	3		2		1	1	4	4	3	2	2	2	1	4	2	3	2	2	2	2	2	2	2	4	4	3	4		3	4	4	3	3	4	4
RCC102	2	2	2	2	1	1	1	2	2	2	1	1	1	1	2	2	2	2	2	2	3	3	4	3	2	2	1	2	2	2	1	1	1	1	2	2	1	2	2	1	2	1	1	3	3	2	2	2	1
RCC118	2	2	2	2	2	2	2	2	2	2	2	2	2	2	2	2	2	2	2	2	2	2	2	2	2	2	2	2	2	2	2	2	2	2	2	2	2	2	2	1	2	2	2	2	2	2	2	2	2
RCC108	5	4	5	5	5	5	5		5	5	5	5	5	5							5	5	5	5	5	5		5		5	5		5	5			5	5	5	4	5	4	5	5	5	4	4	4	5
RCC151	2	2	2	2	1	2	1	1	1	2	3	1	1	3	1	3	1	1	2	2	2	2	1	3	2	1	1	1	1	1	1	1	3	1	3	1	3	3	3	5	3	2	3	5	5	4	3	3	2
RCC094	3	3	3	5	3	3	3	3	3	3	3	3	3	3	2	2	4	4	3	3	3	3	4	4	4	4	3	5	2	4	4	5	3	3	2	3	3	3	3	3	3	3	3	3	5	5	4	4	3
RCC046	3	4	5	5	4	4	5	4	5	5	4	4	4	5	4	5	5	5	3	4	4	5	5	5	4	5	4	5	5	4	5	5	5	5	4	5	5	5	5	4	5	5	5	4	5	5	5	4	5
RCC071	1	1	2	2	1	1	1	1	1	2	1	1	1	1	1	1	1	1	1	1	1	1	2	1	1	1	1	1	1	1	1	1	1	1	1	1	1	4	3	4	2	1	2	3	4	3	2	2	3
RCC043	1	1	5	1	1	1	1	1	5	1	1	1	1	1	1	1	1	1	1	1	5	5	5	5	5	5	1	5	5	5	5	1	5	5	5	1	5	5	5	5	5	1	3	3	3	3	3	3	5
RCC095	1	2	3	4	1	4	1	3	4	2	2		5	4	1	3	3	3	1	1	2	4	3	2	5	1	2	3	2	3	2	1	1	2	2	2	1	4	4	2	2	2	4	3	4	2	2	2	2
RCC014					3	2	2	2	2	2				1	1	3		4			2	1	1	1	1	1		3	1				2			4		4	4	3	2	1	2	2	5	2	2	2	2
RCC042			4		2												2																					5	5	5	3	3	4	3	5	3	2	2	3
RCC022	3	3	3	2	2	2	2	2	2	2	2	2	2	2	2	2	2	2	2	2	2	2	2	2	2	2	2	2	2	2	2	2	2	2	2	2	1	2	2	2	2	2	3	3	3	2	2	2	3
RCC148	2	2	2	2	2	2	2	2	2	2	2	2	2	2	2	2	2	2	2	2	2	1	1	1	2	1	1	2	1	2	2	1	1	1	1	1	2	3	3	3	1	1	4	5	5
RCC077			5	5					5	5		5	5	5			5		1	1	1	1	1	1	1	1	1	1	5	1	1	1	1	1	5		1	4	3	3	3	1	5	5	5	5	3	3	3
RCC047	2	1	1	2	1	1	1	1	5	1	1	1	1	2	1	1	1	1	3	3	1	1	1	1	1	1	1	2	2	2	3	1	1	1	2	1	2	2	2	4	1	1	2	1	2	4	2	2	4
RCC097	5	4	5		4		4		5	3								5	3	3	3	3	3	3	3	3	3	3										3	3	4	3	3	4	4	4	3	3	3	3
RCC024	1	4	3	3	2	2	1	2	2	2	1	1	1	2	1	1	1	1	1	1	1	1	1	2	2	2	1	2	1	1	1	1	1	1	1	1	1	2	2	3	3	2	3	2	3	2	3	3	3
RCC072	5	5	5	5	5	5	5	4	5	5	5	4	5	5	5	5	5	4	5	5	5	5	5	5	5	5	5	5	5	5	5	5	5	5	5	5	5	5	5	5	5	5	5	5	5	5	5	5	5
RCC125	1	1			1	1	1	1	1	1	1	1	1	1	1	1	1	1	1		1	1	1	1	1	1	1	1	1	1	1	1	1	1	1	1	1	2	1	1	1	1	1	1	3	2	1	2	3
RCC061	2	4	4	4	4	4	4	4	4	4		4	4	4	4			2	4	4	4	4	3	4	4	4	4	4			4		4	4	4			4	4	4	2	3	3	4	4	4	2	4	4
RCC017			3	3			1			2	1	2	2	2					1	1	2	3	3	2	1	2	1	2	2	3	4	4	2	2	2	2	2	3	3	3	3	2	3	4	3	3	3	3	3
RCC079	2	2	3	3	2	3	2	2	2	2	1	1	1	1	1	1	1	1	2	1	2	2	3	3	3	1	1	2	2	3	2	2	2	1	1	1	1	4	4	3	4	3	3	3	3	3	2	4	4
RCC054	1	2		2	3	2	1	2	3	2	1										2	1	2	2		2			1					2				5	5	4	5	5	5	5	5	5	4	5	5
RCC074	2	2	4	3	2	3	3	2	2	3	1	1	2	2	1	1	1	1	2	2	2	2	2	3	2	2	2	2	2	2	2	2	2	2	2	2	2	2	2	2	2	1	2	3	3	2	2	3	3
RCC117	1	2	1	1	1	1	1	1	1	2	1	2	1		1		1	1		1	1	2	1	1	1	1	1	1	1	1	1	1	1	1	1	1	1	5	5	5	3	1	1	5	5	5	5	5	5
RCC127	3	4	4	4	4	5	3	4	5	4	5	5	5	5	5	4	5		4	4	4	3	4	2	3	3	3	2	2	2	2	3	2	2	2	3	2	3	3	4	3	3	3	5	5	4	5	5	4
RCC141	3	4	5	5	5					3	3	3	3	3	3	1	1	1	3	3	3	1			4	1	1	1	1			1	1	1	1	1	1	1	1	1	1	1	1	1	1	1	1	1	1
RCC063	4	4	4	4	4	4	4	4	5	5	5	4	2	4	4	2	3	4	3	3	3	3	3	3	3	3	3	3	3	3	3	3	3	3	3	3	3	2	2	2	2	1	1	3	3	2	3	2	3
RCC078	2	2	2	2	2	2	2	2	2	2	2	2	2	2	2	2	2	2	2	2	2	2	2	2	2	2	2	2	2	2	2	2	2	2	2	2	2	2	1	2	2	2	2	2	2	2	2	2	1
RCC082	1	2	5	5	2	2	2	1	3	3	1	2	2	2	2	2	2	2	2	3	4	3	4	3	3	4	4	4	2	3	3			2	2	2	2	4	4	2	3	1	3	4	4	2	2	3	2
RCC085	2	2	2	3	2	2	2	2	3	2	2	2	2	2	2	2	3	2	2	2	2	2	2	3	2	2	2	2	3	2	2	2	2	2	2	2	2	2	2	2	2	2	2	2	2	2	2	2	2
RCC099	3	3	3	4	3	3	2	2	4	3	2	3	3	2	1	2	3	2	2	1	2	2	1	2	1	2	1	2	1	1	1	1	1	1	1	2	1	4	3	3	3	2	3	4	4	3	3	3	4
RCC144	2	1		3	2	3	2	1	4	2	1	2	2	1	1	2	2	1	2	1	2	3	4	2	3	3	1	2	1	2	1	2	2	1	1	1	1	3	3	5	5	2		4	5	5	5		5
RCC145	2	2	4	2	2	1	2	2	3	4	2	2	2	2	1	2	1	2	1	1	2	2	4	2	3	3	1	2	1	2	2	1	2	1	2	2	1	3	4		4	2		5			5		3
RCC070	5	5	5	5	5	5	5		5	5				5	5	5	5		4	5	5	5	5	5	5	5	5	5	5	5	5	5	5	5			5	4	5	5	4	5	5	5	5	4	5	5	5
RCC037	2	4	4	5	2	5	5		5	5		5	5	5	4	5		5	2	5	5	5	5	5	5	5		5		5	5	5	5	4	5	5		4	4	3	3		3	4	4	4	3	3	4
RCC035	3	1	3	3	2	5	1	1	5	5	1	1	3	3	1	3	4	3	2	1	2	2	2	2	3	1	1	2	1	1	1	1	1	1	1	1	1	3	3	3	4	2	2	3	3	2	3	3	3
RCC130	1	1	2	1	1	1	1	1	1	1	1	1	2	1	1	1	1	1	1	1	1	1	1	1	1	1	1	1	1	1	1	1	1	1	1	1	1	1	1	1	1	1	1	1	1	1	1	1	1
RCC092	5	5	5	5	5	5	5	5	5	5	5	5	5	5	5	5	5	5	3	3	3	3	3	3	3	3	3	3	3	3	3	3	3	3	3	3	3	2	2	2	2	2	2	2	2	2	2	2	2
RCC124	5	5	4	4	3	4	4	5	4	4	5	5	5	4	5	5	5	5	4	4	4	4	4	5	5	5	5	4	5	5	5	4	4	5	5	5	5	3	4	4	4	5	4	4	4	3	4	4	3
RCC152	4	3	4	4	4	5	5	4	5	5	3	4	4	4	4	5	4	4	5	5	5	5	5	5	5	5	5	5	4	4	4	4	5	5	5	4	4	4	4	5	5	5	5			5	3	5	4
RCC068	2	2	2	1	2	2	1	1	3	2	1	1	1	2	1	2	2	1	2	1	1	1	1	1	1	1	1	2	2	1	1	1	2	1	1	1	1	4	4	2	4	2	3	4	4	2	2	2	4
RCC120	3	3	3	3	1	1	1	2	3	2	1	1	1	1	1	1	1	1	1	1	1	1	1	1	1	1	1	1	1	1	1	1	1	1	1	1	1	3	3	3	3	1	3	1	2	1	1	3	3
RCC025	3	3	4	4	3	4	3		4	5				2		2	1		3	3	2	4	3	3	4	3		3					3		4			5	4	4	4	2	5	4	4	3	1	4	4
RCC003				5									5						2	2	2	3	5	3	2	2	1	4	1	2	1	1	2	1	1	1	1	3	3	3	3	3	3	3	3	3	2	3	3
RCC136	2	1	3	2	1	1	1	2	3	3	1	1	1	2	1	1	1	2	2	1	2	2	2	2	3	1	1	3	1	1	1	1	2	2	1	1	1	3	3	3	3	1	1	3	3	2	3	4	4
RCC084	2	2	4	5	1		1		5	4	1	1	1	1	1	3	4		1	1	1	1	2	2	1	1	1	3	3	1	1	1	1	1	3	2	1	3	2	1	3	2	4	3	3	3	1	2	3
RCC030	2	2	2	3	3	3	3	2	3	3				3	2	3	3	3	2	2	2	2	3	2	2	2	2	2	2	2	2	2	3	2	2	2		4	4	5	5	4	4	4	4	4	4	5	4
RCC100	2	5	5	5	5	5		5	5	4	5	5	5	5	5	5	5	5	1	1	5	5	5	5	5	5	5	5	5	5	5	3	5	5	5	5	5	1	1	1	1	1
RCC128	2	2	2	5	5	4	2	2	4	4	2	2	3	3	3	3	2	2	2	2	3	3	2	2	2	2	3	3	3	3	3	3	3	3	4	4	4	3	3	4	3	3	4	4	4	4	4	4	4
RCC008	5		5	5	3	5	4		5	5				4	5	5			5		5	3	5	3	3	5		5	1	5	5	1		1				5	5	5	5	5	5	5	5	5	5	5	5
RCC057	5	3	5	5	4	4	3	1	4	4		4	2	3	1	1	3	3	5	3	3	3	3	2	2	2		2	2	4	2	2	2	1	1	2		3	3	4	2	2	2	4	4	4	3	4	4
RCC012	1	1	1	1	1	1	1	1	1	1	1	1	1	1	1	1	1	1	3	3	3	3	3	3	3	3	3	3	3	3	3	3	3	3	3	3	3	3	3	3	3	3	3	3	3	3	3	3	3
RCC066	2	2	5		2	5	4	2			1	4	5	4	4	4	1	1	1	2	2	2	4	3	3	2	3	2	1	4	3	2	3	1	1	2	1	3	3	3	3	3	3	3	3	3	3	3	3
RCC051	5	5	5	5	5	5	5	5	5	5	5	5	5	5	5	5	5	5	5	5	5	5	5	5	5	5	5	5	5	5	5	5	5	5	5	5	5	5	5	5	5	5	5	5	5	5	5	5	5
RCC138	1	2	1	2	2	2	2	2	2	1	2	1	1	1	2	2	2	2	2	2	2	2	2	2	2	1	1	1	2	1	1	1	1	1	1	1	1	1	1	1	1	2	1	1	1	2	1	1	1
RCC067	5	5	4	1	1	2	1		3	1	1	2		1	1		1	1	1	5	2	1	1	1	1	1	1	1	1	1	1	1	1	1	1	1	1	5	5	5	3	2	2	3	3	3	4	4	3
RCC126	1	1	5	1	4	1	1	1	5	1	3	1	1	1	1	1	1	1	1	1	1	1	1	1	1	1	1	1	1	1	1	1	1	1	1	1	1	1	1	1	1	1	1	1	1	1	1	1	1
RCC105	5		4	5	3		5	4	4	4	1			5	4		1		1	1	5	1	5	5				5	1	1	1	1	4					5	5	5	3	1	1	5	5	4	4	4	3
RCC142	3	5	4	4	1	2	2	2	4	4	1	2	2	3	2	2	2	3	3	2	3	3	3	3	3	3	3	3	1	2	1	2	2	2	2	2	2	3	2	4	3	3	2	3	5	4	4	3	3
RCC149	1	1	2	1	1	1	1	1	1	1	1	1	1	1	1	1	1	1	1	1	1	1	1	1	1	1	1	1	1	1	1	1	1	1	2	1	1	1	1	1	1	1	1	1	1	1	1	1	1
RCC133	3	3	3	3	3	3	2	1	3	3	2	3	3	3	1	2	2	3	2	1	2	2	3	3	2	2	1	2	2	3	2	2	2	2	1	1	2	2	2	2	2	1	2	2	2	2	1	1	1
RCC006	2	2	1	1	2	2	2	2	2	2	2	2	2	2	2	2	2	2	3	2	1	2	1	2	2	2	2	3	3	2	3	3	2	2	1	2	2	4	3	5	3	3	3	3	3	3	5	4	2
RCC081	4	5	5	4	5	5	5	5	5	5			4	4		4			3	3	3	3	4	4	4	3		3	4		4		4	3	3	4		4	4	4	3		1	4	4	3	2	2	3
RCC055	5		5	5		5		5	5	5		5		5		5	5	5	1	3	3	3	3	4	3	4	4	4	3	4	4	4	3	3	3	3	4			5	5		5	5	5	5	5	5	5
RCC019	2	1	1	1	1	1	2	2	1	1	1	1	1	1	1	1	1	1	1	1	1	1	1	1	1	1	1	1	1	1	1	1	1	1	1	1	1	4	5	5	3	2	3	4	5	3	2	5	5
RCC016	1	2	2	1	1	1	1	1	2	2	1	1	1	1	1	1	1	1	1	1	2	2	2	2	2	1	2	2	1	1	1	2	1	1	2	1	1	2	1	1	2	2	2	2	2	2	2	2	2
RCC029	2	3	3		2	4	2	1			1		3	5	2	1	1	1	2	2	4	3	3	3	4	4	1	2	1	2	3	3	2	4	1	1	1	4	4	3	3	3	2	4	4	3	5	5	5
RCC080	2	3	2	3	2	3	2	2	2	3	2	3	2	2	3	2	2	2	3	2	3	2	3	3	2	2	2	2	2	2	2	2	2	2	2	2	2	1	1	1	1	1	1	1	1	1	1	1	1
RCC098	3	3	3	3	1	2	1	1	2	2	2	2	1	2	1	2	3	2	2	2	3	2	3	2	1	1	2	2	2	1	1	2	2	2	1	2	1	2	2	1	2	1	1	2	2	1	3	3	3
RCC137	2	3	2	2	2	2	1	1	2	2	1	1	2	1	1	1	1	1	1	1	2	2	2	2	2	2	1	1	1	1	1	1	1	2	1	1	1	2	2	3	2	2	2	2	2	2	1	2	2
RCC093	4	4	4	4	4	4	4	4	4	4	4	4	4	4	4	4	4	4	2	2	2	2	2	2	2	2	2	2	2	2	2	2	2	2	2	2	2	4	4	2	1	1	3	3	3	3	3	3	3
RCC115				1	1	1	1	1							1		1	1	1	1	1	1	1	1	1	1	1	1	2	1	1	1	1	1	1	1	1	1	1	1	1	1	1	1	1	1	1	1	1
RCC107	2	1	4	1	2	2	3	5	4	5	3	3	3	5	3	1	1	1	1	1	2	3	2	2	3	1	2	1	1	2	2	3	2	3	1	2	2	2	3	5	4	2	3	3	4	3	4	4	4
RCC112	1	2	3	3	1	1	1	1	1	1	1	1	1	1	1	1	2	2	2	2	1	2	2	1	1	1	3	2	2	1	1	1	1	1	1	1	1			1	1	1	3			1			1
RCC036	4	5	5		4	5		5	5	5		5		5	5		5		4		5	5	5	5	4	4		5	5	5		5	5	4				4	4	4	4	4	4	4	4	4	4	4	4
RCC059	1	5	5	5		1			1	5		1	1	1	1				1		4	1	2	5		5		5		5	5	5	5					4	4	3	3	1	2	2	3	2	2	2	2
RCC139	3	3	3	5	3	5	3	3	4	4	3	3	4	3	4	5	1	1	1	1	1	1	5	1	1	1	1	1	1	5	1	1	1	1	1	1	1	1	1	1	1	1	1	1	1	1	1	1	1
RCC032	2	4	5	2	1	2	1	1	2	2	1	1	2	2	1	3	1	1	2	1	2	2	4	2	2	3	1	4	4	2	2	2	2	3	3	1	1	3	3	2	3	1	3	3	3	3	1	4	3
RCC086	2	3	4	4	2	2	2	2	4	3	2	4	3		1	1	1	1	2	2	1	1	2	1	2	1		1	1		2	1	1		1		2	2	3	4	3	4	5	4	4	4	3	3	3
[truncated: 14 more columns]
